# Supplementary material for: Genome-Wide Identification of the MADS-Box Gene Family during Male and Female Flower Development in Chayote (Sechium edule)
Source: Int J Mol Sci. 2023 Mar 24;24(7):6114. doi: 10.3390/ijms24076114 (PMC10094161; doi:10.3390/ijms24076114)
Supplement: Supplementary file 1 [file ijms-24-06114-s001.zip › Table S1.xlsx]

## Sheet: Sheet1
Table S1 The Ka/Ks ratios for gene pairs of SeMADS-box.
Gene Name	Gene ID	Gene Name	Gene ID	Ka	Ks	Ka_Ks	Duplication Type
SeMADS06	Sed0023514	SeMADS17	Sed0009958	0.0830571	0.451572	0.183929	Segmental duplication
SeMADS07	Sed0028207	SeMADS18	Sed0019121	0.0696183	0.214112	0.325149	Segmental duplication
SeMADS01	Sed0027248	SeMADS22	Sed0014035	0.0820772	0.401001	0.204681	Segmental duplication
SeMADS04	Sed0017917	SeMADS29	Sed0010468	0.419086	1.84558	0.227075	Segmental duplication
SeMADS02	Sed0005514	SeMADS26	Sed0012551	0.307585	1.81457	0.169509	Segmental duplication
SeMADS03	Sed0021668	SeMADS25	Sed0026823	0.283353	1.80793	0.156727	Segmental duplication
SeMADS02	Sed0005514	SeMADS36	Sed0023078	0.0792606	0.388457	0.204039	Segmental duplication
SeMADS07	Sed0028207	SeMADS57	Sed0019435	0.391098	-	-	Segmental duplication
SeMADS05	Sed0023354	SeMADS65	Sed0007855	0.0552089	0.528452	0.104473	Segmental duplication
SeMADS06	Sed0023514	SeMADS59	Sed0024599	0.301625	1.21846	0.247546	Segmental duplication
SeMADS57	Sed0019681	SeMADS69	Sed0004665	0.218683	1.76747	0.123727	Segmental duplication
SeMADS09	Sed0009751	SeMADS40	Sed0003074	0.258949	1.40877	0.183812	Segmental duplication
SeMADS08	Sed0013720	SeMADS58	Sed0024714	0.261336	0.762578	0.342701	Segmental duplication
SeMADS09	Sed0009751	SeMADS57	Sed0019435	0.128903	0.416893	0.3092	Segmental duplication
SeMADS11	Sed0018953	SeMADS12	Sed0008766	0.0488829	0.259078	0.18868	Segmental duplication
SeMADS16	Sed0006178	SeMADS19	Sed0025694	0.0811335	0.246225	0.329509	Segmental duplication
SeMADS14	Sed0018775	SeMADS41	Sed0023327	0.132851	0.447428	0.296921	Segmental duplication
SeMADS15	Sed0021213	SeMADS39	Sed0009092	0.063752	0.289609	0.220131	Segmental duplication
SeMADS20	Sed0016651	SeMADS52	Sed0004053	0.287329	3.01668	0.0952468	Segmental duplication
SeMADS18	Sed0019121	SeMADS57	Sed0019435	0.335351	3.54743	0.0945333	Segmental duplication
SeMADS20	Sed0016651	SeMADS68	Sed0000564	0.338898	-	-	Segmental duplication
SeMADS29	Sed0010468	SeMADS34	Sed0013054	0.0980029	0.451719	0.216955	Segmental duplication
SeMADS24	Sed0011763	SeMADS54	Sed0016270	0.0889317	0.414194	0.21471	Segmental duplication
SeMADS24	Sed0011763	SeMADS61	Sed0025303	0.298019	1.16	0.256913	Segmental duplication
SeMADS30	Sed0006335	SeMADS47	Sed0023127	0.0488397	0.45585	0.10714	Segmental duplication
SeMADS33	Sed0022681	SeMADS54	Sed0016270	0.352128	2.52484	0.139465	Segmental duplication
SeMADS31	Sed0020653	SeMADS63	Sed0009196	0.0708999	0.527987	0.134284	Segmental duplication
SeMADS32	Sed0015557	SeMADS62	Sed0012885	0.0855492	0.276344	0.309575	Segmental duplication
SeMADS33	Sed0022681	SeMADS61	Sed0025303	0.062298	0.180457	0.345223	Segmental duplication
SeMADS38	Sed0017436	SeMADS70	Sed0027724	0.563144	5.21741	0.107936	Segmental duplication
SeMADS09	Sed0009859	SeMADS69	Sed0004665	0.209619	1.39224	0.150562	Segmental duplication
SeMADS54	Sed0016270	SeMADS61	Sed0025303	0.298352	1.43409	0.208042	Segmental duplication
SeMADS52	Sed0004053	SeMADS62	Sed0012885	0.30458	1.15111	0.264597	Segmental duplication
SeMADS53	Sed0027590	SeMADS61	Sed0025303	0.422792	-	-	Segmental duplication
SeMADS53	Sed0027590	SeMADS67	Sed0017033	0.0905936	0.637139	0.142188	Segmental duplication
SeMADS50	Sed0007340	SeMADS70	Sed0027724	0.145623	0.619081	0.235224	Segmental duplication
SeMADS51	Sed0021520	SeMADS69	Sed0004665	0.115948	0.455036	0.25481	Segmental duplication
SeMADS52	Sed0004053	SeMADS68	Sed0000564	0.0972898	0.416318	0.233691	Segmental duplication
SeMADS45	Sed0002596	SeMADS46	Sed0012087	0.258605	0.153721	1.68231	Tandem duplication
SeMADS44	Sed0024122	SeMADS45	Sed0002596	0.28693	0.329839	0.869911	Tandem duplication
SeMADS02	Sed0005514	SeMADS03	Sed0021668	0.463342	1.87121	0.247616	Tandem duplication
SeMADS25	Sed0026823	SeMADS26	Sed0012551	0.506817	-	-	Tandem duplication
SeMADS43	Sed0018117	SeMADS44	Sed0024122	0.225981	0.270008	0.836942	Tandem duplication
