# Supplementary material for: Genome-Wide Identification of the MADS-Box Gene Family during Male and Female Flower Development in Chayote (Sechium edule)
Source: Int J Mol Sci. 2023 Mar 24;24(7):6114. doi: 10.3390/ijms24076114 (PMC10094161; doi:10.3390/ijms24076114)
Supplement: Supplementary file 1 [file ijms-24-06114-s001.zip › Table S2.xlsx]

## Sheet: Sheet1
Table S2 SeMADSs and their orthologues in Arabidopsis and cucurbitaceae species
Gene ID	Orthologs ID in Arabidopsis thaliana	Orthologs ID in Cucumis melo	Orthologs ID in Cucumis sativus	Orthologs ID in Cucurbita moschata	Orthologs ID in Citrullus lanatus
SeMADS01	SHP1	MELO3C007181.2.1	CsaV3_6G015770.1	CmoCh20G002790.1	Cla97C01G024020.2
	SHP2		CsaV3_6G051220.1	CmoCh01G004540.1	Cla97C02G044160.1
SeMADS02	FUL	MELO3C002050.2.1	CsaV3_1G006210.1	CmoCh13G011030.1	Cla97C04G078430.1
	AP1		CsaV3_4G010080.1	CmoCh14G011800.1	Cla97C07G143010.1
				CmoCh18G000190.1
SeMADS03				CmoCh14G011810.1	Cla97C04G078450.2
				CmoCh18G000200.1
SeMADS04	AGL65	MELO3C012107.2.1	CsaV3_1G005580.1	CmoCh01G008330.1	Cla97C04G079080.2
		MELO3C001991.2.1	CsaV3_5G032860.1	CmoCh18G011600.1	Cla97C05G106180.2
SeMADS05		MELO3C003778.2.1	CsaV3_3G045590.1	CmoCh01G020030.1	Cla97C05G099940.1
				CmoCh09G001220.1
SeMADS06	AGL72	MELO3C005393.2.1	CsaV3_5G005600.1	CmoCh02G015340.1	Cla97C01G005560.1
				CmoCh02G010410.1	Cla97C05G089620.1
				CmoCh15G014630.1
SeMADS07	AGL42	MELO3C006159.2.1	CsaV3_3G009400.1	CmoCh02G015340.1	Cla97C01G003350.2
	AGL72	MELO3C006860.2.1	CsaV3_3G016650.1	CmoCh06G011430.1	Cla97C05G082430.1
	AGL14	MELO3C005617.2.1	CsaV3_5G003360.1	CmoCh14G020600.1	Cla97C05G089620.1
	AGL19	MELO3C022515.2.1		CmoCh15G012500.1	Cla97C06G109500.1
	AGL6
SeMADS08	AGL96	MELO3C009552.2.1	CsaV3_3G038110.1	CmoCh06G005350.1	Cla97C10G201170.2
SeMADS09	AGL6	MELO3C006159.2.1	CsaV3_3G009400.1	CmoCh06G011430.1	Cla97C05G082430.1
		MELO3C022515.2.1	CsaV3_6G006010.1	CmoCh08G009110.1	Cla97C06G109510.1
				CmoCh14G020600.1
SeMADS10	AGL24	MELO3C011093.2.1	CsaV3_2G030300.1	CmoCh12G001510.1	Cla97C01G017500.1
			CsaV3_3G048150.1		Cla97C08G154760.1
SeMADS11		MELO3C011410.2.1		CmoCh12G000880.1	Cla97C08G153390.1
SeMADS12		MELO3C011410.2.1	CsaV3_6G033790.1	CmoCh12G000870.1	Cla97C08G153390.1
SeMADS13	AGL36	MELO3C015239.2.1	CsaV3_1G038060.1	CmoCh10G012620.1	Cla97C03G068300.1
	AGL45
SeMADS15	AGL13	MELO3C022516.2.1	CsaV3_6G006010.1	CmoCh08G009110.1	Cla97C05G089560.1
	AGL6				Cla97C06G109500.1
SeMADS16		MELO3C024001.2.1	CsaV3_3G031900.1	CmoCh01G002510.1	Cla97C10G194960.1
SeMADS17	AGL72	MELO3C005393.2.1	CsaV3_5G005600.1	CmoCh02G010410.1	Cla97C01G005560.1
				CmoCh15G014630.1
SeMADS18	AGL72	MELO3C006159.2.1	CsaV3_3G009400.1	CmoCh02G015340.1	Cla97C01G003350.2
	AGL14	MELO3C006860.2.1	CsaV3_3G016650.1	CmoCh06G011430.1	Cla97C05G082430.1
	AGL19	MELO3C005617.2.1	CsaV3_5G003360.1	CmoCh14G020600.1	Cla97C05G089620.1
	AGL6	MELO3C022515.2.1		CmoCh15G012500.1	Cla97C06G109510.1
SeMADS19		MELO3C024001.2.1	CsaV3_3G031900.1	CmoCh01G002510.1	Cla97C10G194960.1
SeMADS20		MELO3C007700.2.1	CsaV3_3G048150.1	CmoCh01G015200.1	Cla97C01G017500.1
			CsaV3_6G044810.1	CmoCh09G005890.1	Cla97C11G220745.1
SeMADS21		MELO3C010515.2.1		CmoCh01G014180.1	Cla97C11G221980.1
				CmoCh09G007600.1
SeMADS22	SHP1		CsaV3_6G015770.1	CmoCh13G006040.1	Cla97C02G044160.1
	SHP2			CmoCh20G002790.1
SeMADS23		MELO3C023227.2.1
SeMADS24			CsaV3_7G006940.1	CmoCh19G004920.1	Cla97C09G177810.1
					Cla97C10G192690.2
SeMADS25		MELO3C026300.2.1	CsaV3_1G006210.1	CmoCh01G004540.1	Cla97C04G078430.1
		MELO3C002050.2.1	CsaV3_4G010080.1	CmoCh13G011030.1	Cla97C07G143010.1
				CmoCh14G011810.1
SeMADS26	AGL79			CmoCh14G011800.1
SeMADS27				CmoCh14G008740.1
SeMADS28				CmoCh14G008740.1
SeMADS29	AGL94	MELO3C012107.2.1	CsaV3_1G005580.1	CmoCh01G008330.1	Cla97C04G079080.2
	AGL30	MELO3C001991.2.1	CsaV3_5G032860.1	CmoCh13G011950.1	Cla97C05G106180.2
				CmoCh18G011600.1
SeMADS30		MELO3C022316.2.1	CsaV3_6G008200.1	CmoCh08G001750.1	Cla97C06G111440.1
				CmoCh17G013770.1
SeMADS31		MELO3C018030.2.1	CsaV3_4G000010.1	CmoCh04G004570.1	Cla97C10G192980.1
SeMADS33		MELO3C018055.2.1	CsaV3_4G014770.1	CmoCh16G002960.1	Cla97C10G192690.2
SeMADS34	AGL94	MELO3C012107.2.1	CsaV3_5G032860.1	CmoCh18G011600.1	Cla97C05G106180.2
	AGL30
SeMADS35				CmoCh13G004200.1	Cla97C01G010250.1
SeMADS36	FUL	MELO3C002050.2.1	CsaV3_1G006210.1	CmoCh13G011030.1	Cla97C04G078430.1
	AGL79		CsaV3_4G010080.1
	AP1
SeMADS37		MELO3C022316.2.1	CsaV3_1G009750.1	CmoCh13G008430.1	Cla97C03G054980.1
		MELO3C002369.2.1	CsaV3_6G008200.1	CmoCh18G002240.1
SeMADS38		MELO3C002723.2.1	CsaV3_1G032570.1	CmoCh07G001180.1	Cla97C03G058240.1
			CsaV3_6G051590.1	CmoCh13G005780.1
SeMADS39	AGL13	MELO3C022516.2.1	CsaV3_6G006010.1	CmoCh08G009110.1	Cla97C06G109500.1
	AGL6
SeMADS40		MELO3C022515.2.1	CsaV3_3G009400.1	CmoCh08G009120.1	Cla97C06G109510.1
SeMADS47		MELO3C022316.2.1	CsaV3_6G008200.1	CmoCh08G001750.1	Cla97C06G111440.1
				CmoCh17G013770.1
SeMADS49		MELO3C007017.2.1	CsaV3_6G052910.1	CmoCh03G014950.1	Cla97C01G025830.1
				CmoCh07G000240.1
SeMADS50	AGL64	MELO3C007148.2.1	CsaV3_1G032570.1	CmoCh07G001180.1	Cla97C01G024400.1
	AGL29	MELO3C002723.2.1	CsaV3_6G051590.1	CmoCh13G005780.1	Cla97C03G058240.1
SeMADS51	AG	MELO3C007181.2.1	CsaV3_1G032920.1	CmoCh03G013520.1	Cla97C01G024020.2
	SHP2	MELO3C002691.2.1	CsaV3_6G051220.1	CmoCh13G006040.1	Cla97C03G058570.1
SeMADS52	AGL21	MELO3C018049.2.1	CsaV3_3G048150.1	CmoCh03G008920.1	Cla97C01G017500.1
	AGL17	MELO3C007700.2.1	CsaV3_6G044810.1	CmoCh16G003010.1	Cla97C10G192870.1
SeMADS53	AGL24	MELO3C011093.2.1	CsaV3_2G030300.1	CmoCh03G008810.1	Cla97C01G017720.2
	SVP	MELO3C018055.2.1	CsaV3_6G045010.1	CmoCh07G005760.1	Cla97C08G154760.1
		MELO3C007716.2.1		CmoCh12G001510.1	Cla97C10G192690.2
				CmoCh16G002960.1
SeMADS54	AGL44	MELO3C018055.2.1	CsaV3_7G006940.1	CmoCh19G004920.1	Cla97C09G177810.1
					Cla97C10G192690.2
SeMADS55		MELO3C022205.2.1	CsaV3_5G040310.1	CmoCh09G013050.1
SeMADS56				CmoCh01G008770.1	Cla97C08G144840.2
SeMADS57	AGL6	MELO3C006159.2.1	CsaV3_3G009400.1	CmoCh06G011430.1	Cla97C01G003350.2
		MELO3C005617.2.1	CsaV3_5G003360.1	CmoCh08G009110.1	Cla97C05G082430.1
		MELO3C022515.2.1	CsaV3_6G006010.1	CmoCh14G020600.1	Cla97C06G109500.1
				CmoCh15G012500.1
SeMADS58		MELO3C009552.2.1	CsaV3_3G038110.1	CmoCh06G005350.1	Cla97C10G201170.2
SeMADS60		MELO3C031794.2.1	CsaV3_3G016620.1	CmoCh16G001650.1
SeMADS61		MELO3C018055.2.1	CsaV3_4G014770.1	CmoCh16G002960.1	Cla97C09G177810.1
				CmoCh19G004920.1	Cla97C10G192690.2
SeMADS62	AGL21	MELO3C018049.2.1	CsaV3_4G014700.1	CmoCh16G003010.1	Cla97C10G192870.1
	AGL44
SeMADS63		MELO3C018030.2.1	CsaV3_4G000010.1	CmoCh04G004570.1	Cla97C10G192980.1
SeMADS64		MELO3C032615.2.1		CmoCh16G007380.1	Cla97C07G136250.1
SeMADS65		MELO3C003778.2.1	CsaV3_3G045590.1	CmoCh01G020030.1	Cla97C05G099940.1
				CmoCh09G001220.1
SeMADS66	AGL18			CmoCh03G000540.1	Cla97C04G070570.2
SeMADS67	SVP	MELO3C011093.2.1	CsaV3_2G030300.1	CmoCh03G008810.1	Cla97C01G017500.1
	AGL17	MELO3C007700.2.1	CsaV3_6G045010.1	CmoCh03G008810.1	Cla97C01G017720.2
		MELO3C007716.2.1		CmoCh07G005760.1	Cla97C08G154760.1
SeMADS68	AGL17	MELO3C007700.2.1	CsaV3_2G030300.1	CmoCh03G008920.1	Cla97C01G017500.1
			CsaV3_6G044810.1
SeMADS69	AT4G18950	MELO3C007181.2.1	CsaV3_1G032920.1	CmoCh03G013500.1	Cla97C01G024010.1
	SHP2	MELO3C002691.2.1	CsaV3_6G051210.1	CmoCh07G001480.1	Cla97C03G058570.1
				CmoCh18G004170.1
SeMADS70	AGL64	MELO3C007148.2.1	CsaV3_1G032570.1	CmoCh07G001180.1	Cla97C01G024400.1
	AGL29	MELO3C002723.2.1	CsaV3_6G051590.1	CmoCh13G005780.1	Cla97C03G058240.1
