# Supplementary material for: Genome-Wide Identification of the MADS-Box Gene Family during Male and Female Flower Development in Chayote (Sechium edule)
Source: Int J Mol Sci. 2023 Mar 24;24(7):6114. doi: 10.3390/ijms24076114 (PMC10094161; doi:10.3390/ijms24076114)
Supplement: Supplementary file 1 [file ijms-24-06114-s001.zip › Table S3.xlsx]

## Sheet: GO
Table S3 Gene Ontology (GO) annotation of the SeMADS proteins
id	description	namespace	ratio_in_study	ratio_in_pop	pvalue	fdr	Input
GO:1903506	regulation of nucleic acid-templated transcription	BP	24/70	2181/93442	0	0	Sed0000564|Sed0000693|Sed0002596|Sed0004053|Sed0004913|Sed0006178|Sed0009751|Sed0012087|Sed0012619|Sed0012885|Sed0013411|Sed0015557|Sed0016270|Sed0016651|Sed0019121|Sed0019435|Sed0021520|Sed0021668|Sed0023354|Sed0024122|Sed0024257|Sed0025694|Sed0027083|Sed0028207
GO:0031325	positive regulation of cellular metabolic process	BP	22/70	528/93442	0	0	Sed0000564|Sed0000693|Sed0004053|Sed0004913|Sed0006178|Sed0009751|Sed0012619|Sed0012885|Sed0013411|Sed0015557|Sed0016270|Sed0016651|Sed0019121|Sed0019435|Sed0021520|Sed0021668|Sed0023354|Sed0024122|Sed0024257|Sed0025694|Sed0027083|Sed0028207
GO:0031328	positive regulation of cellular biosynthetic process	BP	22/70	393/93442	0	0	Sed0000564|Sed0000693|Sed0004053|Sed0004913|Sed0006178|Sed0009751|Sed0012619|Sed0012885|Sed0013411|Sed0015557|Sed0016270|Sed0016651|Sed0019121|Sed0019435|Sed0021520|Sed0021668|Sed0023354|Sed0024122|Sed0024257|Sed0025694|Sed0027083|Sed0028207
GO:0009891	positive regulation of biosynthetic process	BP	22/70	393/93442	0	0	Sed0000564|Sed0000693|Sed0004053|Sed0004913|Sed0006178|Sed0009751|Sed0012619|Sed0012885|Sed0013411|Sed0015557|Sed0016270|Sed0016651|Sed0019121|Sed0019435|Sed0021520|Sed0021668|Sed0023354|Sed0024122|Sed0024257|Sed0025694|Sed0027083|Sed0028207
GO:0019219	regulation of nucleobase-containing compound metabolic process	BP	24/70	2288/93442	0	0	Sed0000564|Sed0000693|Sed0002596|Sed0004053|Sed0004913|Sed0006178|Sed0009751|Sed0012087|Sed0012619|Sed0012885|Sed0013411|Sed0015557|Sed0016270|Sed0016651|Sed0019121|Sed0019435|Sed0021520|Sed0021668|Sed0023354|Sed0024122|Sed0024257|Sed0025694|Sed0027083|Sed0028207
GO:0019222	regulation of metabolic process	BP	24/70	3209/93442	0	0	Sed0000564|Sed0000693|Sed0002596|Sed0004053|Sed0004913|Sed0006178|Sed0009751|Sed0012087|Sed0012619|Sed0012885|Sed0013411|Sed0015557|Sed0016270|Sed0016651|Sed0019121|Sed0019435|Sed0021520|Sed0021668|Sed0023354|Sed0024122|Sed0024257|Sed0025694|Sed0027083|Sed0028207
GO:0006355	regulation of transcription, DNA-templated	BP	24/70	2181/93442	0	0	Sed0000564|Sed0000693|Sed0002596|Sed0004053|Sed0004913|Sed0006178|Sed0009751|Sed0012087|Sed0012619|Sed0012885|Sed0013411|Sed0015557|Sed0016270|Sed0016651|Sed0019121|Sed0019435|Sed0021520|Sed0021668|Sed0023354|Sed0024122|Sed0024257|Sed0025694|Sed0027083|Sed0028207
GO:2001141	regulation of RNA biosynthetic process	BP	24/70	2181/93442	0	0	Sed0000564|Sed0000693|Sed0002596|Sed0004053|Sed0004913|Sed0006178|Sed0009751|Sed0012087|Sed0012619|Sed0012885|Sed0013411|Sed0015557|Sed0016270|Sed0016651|Sed0019121|Sed0019435|Sed0021520|Sed0021668|Sed0023354|Sed0024122|Sed0024257|Sed0025694|Sed0027083|Sed0028207
GO:0010468	regulation of gene expression	BP	24/70	2631/93442	0	0	Sed0000564|Sed0000693|Sed0002596|Sed0004053|Sed0004913|Sed0006178|Sed0009751|Sed0012087|Sed0012619|Sed0012885|Sed0013411|Sed0015557|Sed0016270|Sed0016651|Sed0019121|Sed0019435|Sed0021520|Sed0021668|Sed0023354|Sed0024122|Sed0024257|Sed0025694|Sed0027083|Sed0028207
GO:0010628	positive regulation of gene expression	BP	22/70	392/93442	0	0	Sed0000564|Sed0000693|Sed0004053|Sed0004913|Sed0006178|Sed0009751|Sed0012619|Sed0012885|Sed0013411|Sed0015557|Sed0016270|Sed0016651|Sed0019121|Sed0019435|Sed0021520|Sed0021668|Sed0023354|Sed0024122|Sed0024257|Sed0025694|Sed0027083|Sed0028207
GO:0050789	regulation of biological process	BP	27/70	5594/93442	0	0	Sed0000564|Sed0000693|Sed0002596|Sed0004053|Sed0004913|Sed0005514|Sed0006178|Sed0009751|Sed0012087|Sed0012619|Sed0012885|Sed0013411|Sed0015557|Sed0016270|Sed0016651|Sed0017033|Sed0019121|Sed0019435|Sed0021520|Sed0021668|Sed0023354|Sed0024122|Sed0024257|Sed0025694|Sed0027083|Sed0027590|Sed0028207
GO:0048518	positive regulation of biological process	BP	23/70	778/93442	0	0	Sed0000564|Sed0000693|Sed0004053|Sed0004913|Sed0005514|Sed0006178|Sed0009751|Sed0012619|Sed0012885|Sed0013411|Sed0015557|Sed0016270|Sed0016651|Sed0019121|Sed0019435|Sed0021520|Sed0021668|Sed0023354|Sed0024122|Sed0024257|Sed0025694|Sed0027083|Sed0028207
GO:0000981	DNA-binding transcription factor activity, RNA polymerase II-specific	MF	36/70	259/93442	9.90921e-72	7.47002e-71	Sed0003074|Sed0005214|Sed0005726|Sed0006335|Sed0006669|Sed0007340|Sed0007855|Sed0008766|Sed0009092|Sed0009196|Sed0009551|Sed0009958|Sed0010395|Sed0010468|Sed0010970|Sed0011763|Sed0012551|Sed0013054|Sed0013720|Sed0014292|Sed0017192|Sed0017436|Sed0017917|Sed0018117|Sed0018953|Sed0020082|Sed0020653|Sed0021213|Sed0022320|Sed0022681|Sed0023078|Sed0023127|Sed0024714|Sed0025303|Sed0026823|Sed0027724
GO:0003700	DNA-binding transcription factor activity	MF	36/70	1224/93442	1.96877e-48	1.37814e-47	Sed0003074|Sed0005214|Sed0005726|Sed0006335|Sed0006669|Sed0007340|Sed0007855|Sed0008766|Sed0009092|Sed0009196|Sed0009551|Sed0009958|Sed0010395|Sed0010468|Sed0010970|Sed0011763|Sed0012551|Sed0013054|Sed0013720|Sed0014292|Sed0017192|Sed0017436|Sed0017917|Sed0018117|Sed0018953|Sed0020082|Sed0020653|Sed0021213|Sed0022320|Sed0022681|Sed0023078|Sed0023127|Sed0024714|Sed0025303|Sed0026823|Sed0027724
GO:0140110	transcription regulator activity	MF	36/70	1378/93442	1.25061e-46	8.17066e-46	Sed0003074|Sed0005214|Sed0005726|Sed0006335|Sed0006669|Sed0007340|Sed0007855|Sed0008766|Sed0009092|Sed0009196|Sed0009551|Sed0009958|Sed0010395|Sed0010468|Sed0010970|Sed0011763|Sed0012551|Sed0013054|Sed0013720|Sed0014292|Sed0017192|Sed0017436|Sed0017917|Sed0018117|Sed0018953|Sed0020082|Sed0020653|Sed0021213|Sed0022320|Sed0022681|Sed0023078|Sed0023127|Sed0024714|Sed0025303|Sed0026823|Sed0027724
GO:0051252	regulation of RNA metabolic process	BP	24/70	2232/93442	4.79616e-14	2.93765e-13	Sed0000564|Sed0000693|Sed0002596|Sed0004053|Sed0004913|Sed0006178|Sed0009751|Sed0012087|Sed0012619|Sed0012885|Sed0013411|Sed0015557|Sed0016270|Sed0016651|Sed0019121|Sed0019435|Sed0021520|Sed0021668|Sed0023354|Sed0024122|Sed0024257|Sed0025694|Sed0027083|Sed0028207
GO:0045893	positive regulation of transcription, DNA-templated	BP	22/70	352/93442	7.99361e-14	4.60808e-13	Sed0000564|Sed0000693|Sed0004053|Sed0004913|Sed0006178|Sed0009751|Sed0012619|Sed0012885|Sed0013411|Sed0015557|Sed0016270|Sed0016651|Sed0019121|Sed0019435|Sed0021520|Sed0021668|Sed0023354|Sed0024122|Sed0024257|Sed0025694|Sed0027083|Sed0028207
GO:1903508	positive regulation of nucleic acid-templated transcription	BP	22/70	352/93442	7.99361e-14	4.35207e-13	Sed0000564|Sed0000693|Sed0004053|Sed0004913|Sed0006178|Sed0009751|Sed0012619|Sed0012885|Sed0013411|Sed0015557|Sed0016270|Sed0016651|Sed0019121|Sed0019435|Sed0021520|Sed0021668|Sed0023354|Sed0024122|Sed0024257|Sed0025694|Sed0027083|Sed0028207
GO:1902680	positive regulation of RNA biosynthetic process	BP	22/70	352/93442	7.99361e-14	4.12302e-13	Sed0000564|Sed0000693|Sed0004053|Sed0004913|Sed0006178|Sed0009751|Sed0012619|Sed0012885|Sed0013411|Sed0015557|Sed0016270|Sed0016651|Sed0019121|Sed0019435|Sed0021520|Sed0021668|Sed0023354|Sed0024122|Sed0024257|Sed0025694|Sed0027083|Sed0028207
GO:0031323	regulation of cellular metabolic process	BP	24/70	2877/93442	8.32667e-14	4.08007e-13	Sed0000564|Sed0000693|Sed0002596|Sed0004053|Sed0004913|Sed0006178|Sed0009751|Sed0012087|Sed0012619|Sed0012885|Sed0013411|Sed0015557|Sed0016270|Sed0016651|Sed0019121|Sed0019435|Sed0021520|Sed0021668|Sed0023354|Sed0024122|Sed0024257|Sed0025694|Sed0027083|Sed0028207
GO:0051254	positive regulation of RNA metabolic process	BP	22/70	365/93442	8.68194e-14	4.05157e-13	Sed0000564|Sed0000693|Sed0004053|Sed0004913|Sed0006178|Sed0009751|Sed0012619|Sed0012885|Sed0013411|Sed0015557|Sed0016270|Sed0016651|Sed0019121|Sed0019435|Sed0021520|Sed0021668|Sed0023354|Sed0024122|Sed0024257|Sed0025694|Sed0027083|Sed0028207
GO:0050794	regulation of cellular process	BP	24/70	4748/93442	9.37028e-14	4.17403e-13	Sed0000564|Sed0000693|Sed0002596|Sed0004053|Sed0004913|Sed0006178|Sed0009751|Sed0012087|Sed0012619|Sed0012885|Sed0013411|Sed0015557|Sed0016270|Sed0016651|Sed0019121|Sed0019435|Sed0021520|Sed0021668|Sed0023354|Sed0024122|Sed0024257|Sed0025694|Sed0027083|Sed0028207
GO:0080090	regulation of primary metabolic process	BP	24/70	2769/93442	9.69225e-14	4.12974e-13	Sed0000564|Sed0000693|Sed0002596|Sed0004053|Sed0004913|Sed0006178|Sed0009751|Sed0012087|Sed0012619|Sed0012885|Sed0013411|Sed0015557|Sed0016270|Sed0016651|Sed0019121|Sed0019435|Sed0021520|Sed0021668|Sed0023354|Sed0024122|Sed0024257|Sed0025694|Sed0027083|Sed0028207
GO:0009893	positive regulation of metabolic process	BP	22/70	545/93442	9.9365e-14	4.0574e-13	Sed0000564|Sed0000693|Sed0004053|Sed0004913|Sed0006178|Sed0009751|Sed0012619|Sed0012885|Sed0013411|Sed0015557|Sed0016270|Sed0016651|Sed0019121|Sed0019435|Sed0021520|Sed0021668|Sed0023354|Sed0024122|Sed0024257|Sed0025694|Sed0027083|Sed0028207
GO:0045944	positive regulation of transcription by RNA polymerase II	BP	22/70	176/93442	1.03251e-13	4.04743e-13	Sed0000564|Sed0000693|Sed0004053|Sed0004913|Sed0006178|Sed0009751|Sed0012619|Sed0012885|Sed0013411|Sed0015557|Sed0016270|Sed0016651|Sed0019121|Sed0019435|Sed0021520|Sed0021668|Sed0023354|Sed0024122|Sed0024257|Sed0025694|Sed0027083|Sed0028207
GO:0065007	biological regulation	BP	27/70	6538/93442	1.15685e-13	4.36044e-13	Sed0000564|Sed0000693|Sed0002596|Sed0004053|Sed0004913|Sed0005514|Sed0006178|Sed0009751|Sed0012087|Sed0012619|Sed0012885|Sed0013411|Sed0015557|Sed0016270|Sed0016651|Sed0017033|Sed0019121|Sed0019435|Sed0021520|Sed0021668|Sed0023354|Sed0024122|Sed0024257|Sed0025694|Sed0027083|Sed0027590|Sed0028207
GO:0006357	regulation of transcription by RNA polymerase II	BP	23/70	516/93442	1.23124e-13	4.46894e-13	Sed0000564|Sed0000693|Sed0004053|Sed0004913|Sed0006178|Sed0009751|Sed0012087|Sed0012619|Sed0012885|Sed0013411|Sed0015557|Sed0016270|Sed0016651|Sed0019121|Sed0019435|Sed0021520|Sed0021668|Sed0023354|Sed0024122|Sed0024257|Sed0025694|Sed0027083|Sed0028207
GO:0031326	regulation of cellular biosynthetic process	BP	24/70	2421/93442	1.2812e-13	4.48419e-13	Sed0000564|Sed0000693|Sed0002596|Sed0004053|Sed0004913|Sed0006178|Sed0009751|Sed0012087|Sed0012619|Sed0012885|Sed0013411|Sed0015557|Sed0016270|Sed0016651|Sed0019121|Sed0019435|Sed0021520|Sed0021668|Sed0023354|Sed0024122|Sed0024257|Sed0025694|Sed0027083|Sed0028207
GO:0060255	regulation of macromolecule metabolic process	BP	24/70	3048/93442	1.49658e-13	5.05741e-13	Sed0000564|Sed0000693|Sed0002596|Sed0004053|Sed0004913|Sed0006178|Sed0009751|Sed0012087|Sed0012619|Sed0012885|Sed0013411|Sed0015557|Sed0016270|Sed0016651|Sed0019121|Sed0019435|Sed0021520|Sed0021668|Sed0023354|Sed0024122|Sed0024257|Sed0025694|Sed0027083|Sed0028207
GO:0045935	positive regulation of nucleobase-containing compound metabolic process	BP	22/70	378/93442	1.4988e-13	4.89608e-13	Sed0000564|Sed0000693|Sed0004053|Sed0004913|Sed0006178|Sed0009751|Sed0012619|Sed0012885|Sed0013411|Sed0015557|Sed0016270|Sed0016651|Sed0019121|Sed0019435|Sed0021520|Sed0021668|Sed0023354|Sed0024122|Sed0024257|Sed0025694|Sed0027083|Sed0028207
GO:0010557	positive regulation of macromolecule biosynthetic process	BP	22/70	381/93442	1.75193e-13	5.53837e-13	Sed0000564|Sed0000693|Sed0004053|Sed0004913|Sed0006178|Sed0009751|Sed0012619|Sed0012885|Sed0013411|Sed0015557|Sed0016270|Sed0016651|Sed0019121|Sed0019435|Sed0021520|Sed0021668|Sed0023354|Sed0024122|Sed0024257|Sed0025694|Sed0027083|Sed0028207
GO:0051173	positive regulation of nitrogen compound metabolic process	BP	22/70	509/93442	1.99618e-13	6.1133e-13	Sed0000564|Sed0000693|Sed0004053|Sed0004913|Sed0006178|Sed0009751|Sed0012619|Sed0012885|Sed0013411|Sed0015557|Sed0016270|Sed0016651|Sed0019121|Sed0019435|Sed0021520|Sed0021668|Sed0023354|Sed0024122|Sed0024257|Sed0025694|Sed0027083|Sed0028207
GO:2000112	regulation of cellular macromolecule biosynthetic process	BP	24/70	2377/93442	2.12053e-13	6.29732e-13	Sed0000564|Sed0000693|Sed0002596|Sed0004053|Sed0004913|Sed0006178|Sed0009751|Sed0012087|Sed0012619|Sed0012885|Sed0013411|Sed0015557|Sed0016270|Sed0016651|Sed0019121|Sed0019435|Sed0021520|Sed0021668|Sed0023354|Sed0024122|Sed0024257|Sed0025694|Sed0027083|Sed0028207
GO:0009889	regulation of biosynthetic process	BP	24/70	2428/93442	2.22489e-13	6.41291e-13	Sed0000564|Sed0000693|Sed0002596|Sed0004053|Sed0004913|Sed0006178|Sed0009751|Sed0012087|Sed0012619|Sed0012885|Sed0013411|Sed0015557|Sed0016270|Sed0016651|Sed0019121|Sed0019435|Sed0021520|Sed0021668|Sed0023354|Sed0024122|Sed0024257|Sed0025694|Sed0027083|Sed0028207
GO:0048522	positive regulation of cellular process	BP	22/70	629/93442	2.32481e-13	6.50946e-13	Sed0000564|Sed0000693|Sed0004053|Sed0004913|Sed0006178|Sed0009751|Sed0012619|Sed0012885|Sed0013411|Sed0015557|Sed0016270|Sed0016651|Sed0019121|Sed0019435|Sed0021520|Sed0021668|Sed0023354|Sed0024122|Sed0024257|Sed0025694|Sed0027083|Sed0028207
GO:0010556	regulation of macromolecule biosynthetic process	BP	24/70	2383/93442	3.04423e-13	8.28707e-13	Sed0000564|Sed0000693|Sed0002596|Sed0004053|Sed0004913|Sed0006178|Sed0009751|Sed0012087|Sed0012619|Sed0012885|Sed0013411|Sed0015557|Sed0016270|Sed0016651|Sed0019121|Sed0019435|Sed0021520|Sed0021668|Sed0023354|Sed0024122|Sed0024257|Sed0025694|Sed0027083|Sed0028207
GO:0010604	positive regulation of macromolecule metabolic process	BP	22/70	513/93442	3.74034e-13	9.90685e-13	Sed0000564|Sed0000693|Sed0004053|Sed0004913|Sed0006178|Sed0009751|Sed0012619|Sed0012885|Sed0013411|Sed0015557|Sed0016270|Sed0016651|Sed0019121|Sed0019435|Sed0021520|Sed0021668|Sed0023354|Sed0024122|Sed0024257|Sed0025694|Sed0027083|Sed0028207
GO:0051171	regulation of nitrogen compound metabolic process	BP	24/70	2723/93442	4.05675e-13	1.04622e-12	Sed0000564|Sed0000693|Sed0002596|Sed0004053|Sed0004913|Sed0006178|Sed0009751|Sed0012087|Sed0012619|Sed0012885|Sed0013411|Sed0015557|Sed0016270|Sed0016651|Sed0019121|Sed0019435|Sed0021520|Sed0021668|Sed0023354|Sed0024122|Sed0024257|Sed0025694|Sed0027083|Sed0028207
GO:0009909	regulation of flower development	BP	3/70	53/93442	1.08217e-05	2.71931e-05	Sed0005514|Sed0017033|Sed0027590
GO:0048831	regulation of shoot system development	BP	3/70	92/93442	5.29177e-05	0.000129648	Sed0005514|Sed0017033|Sed0027590
GO:0009910	negative regulation of flower development	BP	2/70	14/93442	6.58341e-05	0.00015736	Sed0017033|Sed0027590
GO:2000241	regulation of reproductive process	BP	3/70	109/93442	8.63461e-05	0.000201474	Sed0005514|Sed0017033|Sed0027590
GO:0048580	regulation of post-embryonic development	BP	3/70	123/93442	0.000122392	0.00027894	Sed0005514|Sed0017033|Sed0027590
GO:2000242	negative regulation of reproductive process	BP	2/70	20/93442	0.000126363	0.000281444	Sed0017033|Sed0027590
GO:0048581	negative regulation of post-embryonic development	BP	2/70	25/93442	0.000191541	0.000417135	Sed0017033|Sed0027590
GO:0051241	negative regulation of multicellular organismal process	BP	2/70	37/93442	0.000402023	0.000856483	Sed0017033|Sed0027590
GO:0051093	negative regulation of developmental process	BP	2/70	38/93442	0.000422977	0.000881952	Sed0017033|Sed0027590
GO:2000026	regulation of multicellular organismal development	BP	3/70	193/93442	0.000447583	0.000913816	Sed0005514|Sed0017033|Sed0027590
GO:0051239	regulation of multicellular organismal process	BP	3/70	218/93442	0.000634217	0.00126843	Sed0005514|Sed0017033|Sed0027590
GO:0050793	regulation of developmental process	BP	3/70	313/93442	0.00176968	0.00346856	Sed0005514|Sed0017033|Sed0027590
GO:0003674	molecular_function	MF	39/70	36507/93442	0.00351705	0.00675824	Sed0003074|Sed0005214|Sed0005726|Sed0006335|Sed0006669|Sed0007340|Sed0007855|Sed0008766|Sed0009092|Sed0009196|Sed0009551|Sed0009958|Sed0010395|Sed0010468|Sed0010970|Sed0011763|Sed0012551|Sed0013054|Sed0013720|Sed0014292|Sed0017192|Sed0017436|Sed0017917|Sed0018117|Sed0018775|Sed0018953|Sed0020082|Sed0020653|Sed0021213|Sed0022320|Sed0022681|Sed0023078|Sed0023127|Sed0023327|Sed0024599|Sed0024714|Sed…
GO:0046658	anchored component of plasma membrane	CC	2/70	126/93442	0.00422429	0.00796116	Sed0014035|Sed0027248
GO:0031225	anchored component of membrane	CC	2/70	163/93442	0.00690773	0.0127728	Sed0014035|Sed0027248
GO:0009911	positive regulation of flower development	BP	1/70	10/93442	0.00820392	0.0148886	Sed0005514
GO:0031226	intrinsic component of plasma membrane	CC	2/70	200/93442	0.0101821	0.0181427	Sed0014035|Sed0027248
GO:2000243	positive regulation of reproductive process	BP	1/70	23/93442	0.017814	0.0311744	Sed0005514
GO:0048582	positive regulation of post-embryonic development	BP	1/70	29/93442	0.0222184	0.0382	Sed0005514
GO:0051240	positive regulation of multicellular organismal process	BP	1/70	37/93442	0.0280606	0.0474128	Sed0005514
GO:0051094	positive regulation of developmental process	BP	1/70	42/93442	0.0316945	0.0526451	Sed0005514

## Sheet: KEGG
Table S3 KEGG pathway analysis of the SeMADS proteins
layer1	layer2	layer3	ID	Input.number	Background.number	pvalue	FDR	Input	Hyperlink
5. Organismal Systems	5.2 Endocrine system	Parathyroid hormone synthesis, secretion and action	ko04928	24	89	6.01e-09	6.01e-08	Sed0000693.1|Sed0003074.1|Sed0005726.1|Sed0006669.1|Sed0009196.1|Sed0009551.1|Sed0009751.1|Sed0009958.1|Sed0010468.1|Sed0012619.1|Sed0013054.1|Sed0013720.1|Sed0017033.1|Sed0017436.1|Sed0017917.1|Sed0019121.1|Sed0019435.1|Sed0020653.1|Sed0023514.1|Sed0024257.1|Sed0024599.1|Sed0024714.1|Sed0027590.1|Sed0028207.1	http://www.genome.jp/kegg-bin/show_pathway?ko04928/K04454%09red/K09260%09red
3. Environmental Information Processing	3.2 Signal transduction	cGMP-PKG signaling pathway	ko04022	24	132	1.66e-05	8.3e-05	Sed0000693.1|Sed0003074.1|Sed0005726.1|Sed0006669.1|Sed0009196.1|Sed0009551.1|Sed0009751.1|Sed0009958.1|Sed0010468.1|Sed0012619.1|Sed0013054.1|Sed0013720.1|Sed0017033.1|Sed0017436.1|Sed0017917.1|Sed0019121.1|Sed0019435.1|Sed0020653.1|Sed0023514.1|Sed0024257.1|Sed0024599.1|Sed0024714.1|Sed0027590.1|Sed0028207.1	http://www.genome.jp/kegg-bin/show_pathway?ko04022/K04454%09red/K09260%09red
3. Environmental Information Processing	3.2 Signal transduction	Apelin signaling pathway	ko04371	24	170	0.00105188	0.00350627	Sed0000693.1|Sed0003074.1|Sed0005726.1|Sed0006669.1|Sed0009196.1|Sed0009551.1|Sed0009751.1|Sed0009958.1|Sed0010468.1|Sed0012619.1|Sed0013054.1|Sed0013720.1|Sed0017033.1|Sed0017436.1|Sed0017917.1|Sed0019121.1|Sed0019435.1|Sed0020653.1|Sed0023514.1|Sed0024257.1|Sed0024599.1|Sed0024714.1|Sed0027590.1|Sed0028207.1	http://www.genome.jp/kegg-bin/show_pathway?ko04371/K04454%09red/K09260%09red
3. Environmental Information Processing	3.2 Signal transduction	MAPK signaling pathway - fly	ko04013	22	170	0.00540183	0.0135046	Sed0000693.1|Sed0003074.1|Sed0005726.1|Sed0006669.1|Sed0009196.1|Sed0009551.1|Sed0009751.1|Sed0009958.1|Sed0010468.1|Sed0012619.1|Sed0013054.1|Sed0017033.1|Sed0017436.1|Sed0017917.1|Sed0019121.1|Sed0019435.1|Sed0020653.1|Sed0023514.1|Sed0024257.1|Sed0024599.1|Sed0027590.1|Sed0028207.1	http://www.genome.jp/kegg-bin/show_pathway?ko04013/K09260%09red
3. Environmental Information Processing	3.2 Signal transduction	MAPK signaling pathway - yeast	ko04011	4	97	0.941175	1	Sed0007340.1|Sed0018775.1|Sed0023327.1|Sed0027724.1	http://www.genome.jp/kegg-bin/show_pathway?ko04011/K12412%09red
4. Cellular Processes	4.2 Cell growth and death	Cell cycle - yeast	ko04111	4	185	0.999758	1	Sed0007340.1|Sed0018775.1|Sed0023327.1|Sed0027724.1	http://www.genome.jp/kegg-bin/show_pathway?ko04111/K12412%09red
5. Organismal Systems	5.2 Endocrine system	Oxytocin signaling pathway	ko04921	2	152	0.999935	1	Sed0013720.1|Sed0024714.1	http://www.genome.jp/kegg-bin/show_pathway?ko04921/K04454%09red
3. Environmental Information Processing	3.2 Signal transduction	MAPK signaling pathway	ko04010	2	429	1	1	Sed0013720.1|Sed0024714.1	http://www.genome.jp/kegg-bin/show_pathway?ko04010/K04454%09red
