# Supplementary material for: Genome-Wide Identification of the MADS-Box Gene Family during Male and Female Flower Development in Chayote (Sechium edule)
Source: Int J Mol Sci. 2023 Mar 24;24(7):6114. doi: 10.3390/ijms24076114 (PMC10094161; doi:10.3390/ijms24076114)
Supplement: Supplementary file 1 [file ijms-24-06114-s001.zip › Table S4.xlsx]

## Sheet: Sheet1
Table S4. The primers used in quantitative real-time PCR.
Gene Name		Forward primer sequence			Reverse primer sequence
SeMADS03		GAATATCCCAGCCGCATAG			TCCAAGTGAGCCAACAGA
SeMADS12		GTGATGCTGAAGTTGCTTTG			TTGCTGCCTGCTGACATA
SeMADS15		GATCTTGGACCATTGAGTGT			TCCTTCCTGCGTAGATAATC
SeMADS19		TGAGGAGGTGGACAATCTA			TTAGTTGCTGCTCTAGGC
SeMADS21		AGCAGTCGGAGTTCATCA			CCATTTCTCTCACACCATCT
SeMADS42		CCAGTCGTGATGAATATGCT			GAACAACCCTTCCTTGAAAC
SeMADS47		GGAAGAGTAGAACTGAAGAGG			GCGGTTGGAGAAGATAATGA
SeMADS49		ATACGAAGCGAAGAGGAAG			GAAGTTGGAGTTGAAGTTGG
SeMADS52		TGATGCTGATGTTGGACTC			CGTTCTTCTTCCTCCTTCC
SeMADS54		TCACTTCAAGGAGGACTCA			GGCTCAATCTCTGGTTCTC
SeMADS56		GAACCAAGATAGCAGAAGTG			TCCACCACCTTCCATCAT
SeMADS57		TGAATCTGAAGTGGCTCTC			GATTGGTTTCCCTTGTATGC
Seactin		CTCAATCCTAAAGCCAACAGAG			AGTGTGACTAACACCATCACCA
